# Supplementary material for: Successful Intubation Using a Cap-Assisted Colonoscope for Endoscopic Retrograde Cholangiopancreatography in Patients Undergoing Roux-en-Y Reconstruction
Source: J Clin Med. 2023 Feb 8;12(4):1353. doi: 10.3390/jcm12041353 (PMC9966074; doi:10.3390/jcm12041353)
Supplement: Supplementary file 1 [file jcm-12-01353-s001.zip]

Archive with 2 entries (2 files):
- jcm-2190890-supplementary.mp4
- Supplementary Figures.pdf
